# Supplementary material for: Combination of Systems Pharmacology and Experimental Evaluation to Explore the Mechanism of Synergistic Action of Frankincense-Myrrh in the Treatment of Cerebrovascular Diseases
Source: Front Pharmacol. 2022 Jan 10;12:796224. doi: 10.3389/fphar.2021.796224 (PMC8784887; doi:10.3389/fphar.2021.796224)
Supplement: Supplementary file 1 [file DataSheet3.zip]

Archive with 6 entries (5 files):
- HE Staining Method/MCAO+Frankincense-Myrrh.tif
- HE Staining Method/MCAO+Frankincense.tif
- HE Staining Method/MCAO+Myrrh.tif
- HE Staining Method/MCAO.tif
- HE Staining Method/Sham.tif
- HE Staining Method/
