# Supplementary material for: Combination of Systems Pharmacology and Experimental Evaluation to Explore the Mechanism of Synergistic Action of Frankincense-Myrrh in the Treatment of Cerebrovascular Diseases
Source: Front Pharmacol. 2022 Jan 10;12:796224. doi: 10.3389/fphar.2021.796224 (PMC8784887; doi:10.3389/fphar.2021.796224)
Supplement: Supplementary file 2 [file DataSheet1.zip]

Archive with 17 entries (16 files):
- Western Blotting/
- Western Blotting/BDNF(BMECsú⌐.tif
- Western Blotting/BDNF(Ratsú⌐.tif
- Western Blotting/COX-2 (Ratsú⌐.tif
- Western Blotting/COX-2(BMECsú⌐.tif
- Western Blotting/GAPDH 1.tif
- Western Blotting/GAPDH 2.tif
- Western Blotting/GAPDH 3.tif
- Western Blotting/GAPDH 4.tif
- Western Blotting/IL-1a┬ (BMECsú⌐.tif
- Western Blotting/IL-1a┬(Ratsú⌐.tif
- Western Blotting/IL-6(BMECsú⌐.tif
- Western Blotting/IL-6(Ratsú⌐.tif
- Western Blotting/Iba-1.tif
- Western Blotting/NeuN.tif
- Western Blotting/TNF-a┴(BMECsú⌐.tif
- Western Blotting/TNF-a┴(Ratsú⌐.tif
