# Supplementary material for: Combination of Systems Pharmacology and Experimental Evaluation to Explore the Mechanism of Synergistic Action of Frankincense-Myrrh in the Treatment of Cerebrovascular Diseases
Source: Front Pharmacol. 2022 Jan 10;12:796224. doi: 10.3389/fphar.2021.796224 (PMC8784887; doi:10.3389/fphar.2021.796224)
Supplement: Supplementary file 3 [file DataSheet2.zip]

Archive with 21 entries (20 files):
- Immunofluorescence/
- Immunofluorescence/MCAO(DAPI).tif
- Immunofluorescence/MCAO(Iba-1).tif
- Immunofluorescence/MCAO(Merge).tif
- Immunofluorescence/MCAO(NeuN).tif
- Immunofluorescence/MCAO+Frankincense(DAPI).tif
- Immunofluorescence/MCAO+Frankincense(Iba-1).tif
- Immunofluorescence/MCAO+Frankincense(Merge).tif
- Immunofluorescence/MCAO+Frankincense(NeuN).tif
- Immunofluorescence/MCAO+Frankincense-Myrrh(DAPI).tif
- Immunofluorescence/MCAO+Frankincense-Myrrh(Iba-1).tif
- Immunofluorescence/MCAO+Frankincense-Myrrh(Merge).tif
- Immunofluorescence/MCAO+Frankincense-Myrrh(NeuN).tif
- Immunofluorescence/MCAO+Myrrh(DAPI).tif
- Immunofluorescence/MCAO+Myrrh(Iba-1).tif
- Immunofluorescence/MCAO+Myrrh(Merge).tif
- Immunofluorescence/MCAO+Myrrh(NeuN).tif
- Immunofluorescence/Sham(DAPI).tif
- Immunofluorescence/Sham(Iba-1).tif
- Immunofluorescence/Sham(Merge).tif
- Immunofluorescence/Sham(NeuN).tif
